# Supplementary material for: Antagonistic activities of CDC14B and CDK1 on USP9X regulate WT1-dependent mitotic transcription and survival
Source: Nat Commun. 2020 Mar 9;11:1268. doi: 10.1038/s41467-020-15059-5 (PMC7063047; doi:10.1038/s41467-020-15059-5)
Supplement: Supplementary file 4 — Source Data [file 41467_2020_15059_MOESM4_ESM.zip]

Archive with 2 entries (2 files):
- Source data file I.pdf
- Source data file II.xlsx
