# Supplementary material for: Antagonistic activities of CDC14B and CDK1 on USP9X regulate WT1-dependent mitotic transcription and survival
Source: Nat Commun. 2020 Mar 9;11:1268. doi: 10.1038/s41467-020-15059-5 (PMC7063047; doi:10.1038/s41467-020-15059-5)
Supplement: Supplementary file 4 — Source Data [file 41467_2020_15059_MOESM4_ESM.zip › Source data file II.xlsx]

## Sheet: Figure 1d
Exp I
	Ctrl	CDC14B
USP9X	5014	5563			Ctrl	CDC14B
pUSP9X	1750	6002		Exp I	0.349023	1.07891
				Exp II	0.583526	1.47712
pUSP9X/USP9X	0.349023	1.07891		Exp III	0.325128	1.03528
norm pUSP9X/USP9X	1	3.09124
Exp II				ratio paired t test		0.0045	**
	Ctrl	CDC14B
USP9X	5196	3825
pUSP9X	3032	5650
pUSP9X/USP9X	0.583526	1.47712
norm pUSP9X/USP9X	1	2.53138
Exp III
	Ctrl	CDC14B
USP9X	5281	6321
pUSP9X	1717	6544
pUSP9X/USP9X	0.325128	1.03528
norm pUSP9X/USP9X	1	3.18422

## Sheet: Figure 1g
Exp I
	GST	USP9X(WT)	USP9X(S2563A)
Coomassie	6806.35	1328.53	1186.53
Phospho	9475.2	5507.83	2991.76
P/Coomassie	1.39211	4.14582	2.52144
norm P	0.335787	1	0.60819
Exp II
	GST	USP9X(WT)	USP9X(S2563A)
Coomassie	5208.6	2994.58	3070.23
Phospho	2504.48	4447.96	2185.75
P/Coomassie	0.480835	1.48534	0.711916
norm P	0.323721	1	0.479295

## Sheet: Figure 1h
	Exp I	Exp I		Exp II	Exp II		Exp III	Exp III
	USP9X_WT	USP9X_S2563A		USP9X_WT	USP9X_S2563A		USP9X_WT	USP9X_S2563A
	Ubiquitin-AMC fluorescence signal
Time (min)
0	9.33167	9.09167		3.911	3.26733		7.4566	7.73
5	26.8553	23.3587		7.79433	5.45967		20.7293	20.4072
10	55.721	46.9043		13.1387	8.64867		31.3177	29.8378
15	68.2203	59.3903		17.978	11.7413		40.4148	38.3408
20	68.9443	59.771		21.9533	14.43		46.8274	44.2156
25	69.9367	58.17		24.5583	16.1983		51.3014	48.0806
30	67.943	56.0463		26.0873	17.2707		54.1349	50.245
35	65.7007	53.644		27.1503	17.957		56.2228	51.791
Time (min)	foldchange
0	1	1		1	1		1	1
5	2.87787	2.56924		1.99293	1.67099		2.78	2.64
10	5.97117	5.15905		3.35941	2.64701		4.2	3.86
15	7.31063	6.53239		4.59678	3.59355		5.42	4.96
20	7.38821	6.57426		5.61323	4.41645		6.28	5.72
25	7.49455	6.39817		6.2793	4.95766		6.88	6.22
30	7.28091	6.16458		6.67025	5.28586		7.26	6.5
35	7.04061	5.90035		6.94204	5.49592		7.54	6.7

## Sheet: Figure 2d
Exp I
	USP9X(WT)	USP9X(S2563A)
FLAG	7155	8632
WT1	14894	8081
WT1/FLAG	2.08162	0.936168			USP9X(WT)	USP9X(S2563A)
				Exp I	2.08162	0.936168
norm WT1/FLAG	1	0.44973		Exp II	3.77756	3.09869
				Exp III	1.57344	0.64834
Exp II				Exp IV	0.448118	0.188953
	USP9X(WT)	USP9X(S2563A)
FLAG	6784	2594
WT1	25627	8038		ratio paired t test		0.0248	*
WT1/FLAG	3.77756	3.09869
norm WT1/FLAG	1	0.820288
Exp III
	USP9X(WT)	USP9X(S2563A)
FLAG	10512	9458
WT1	16540	6132
WT1/FLAG	1.57344	0.64834
norm WT1/FLAG	1	0.412053
Exp IV
	USP9X(WT)	USP9X(S2563A)
FLAG	22872	25242.1
WT1	10249.3	4769.57
WT1/FLAG	0.448118	0.188953
norm WT1/FLAG	1	0.421659

## Sheet: Figure 2h
Exp I	Ctrl siRNA					Exp I	USP9X siRNA
	CHX 0	CHX 2	CHX 6				CHX 0	CHX 2	CHX 6
WT1	12752075	25062702	22364631			WT1	41487731	29961974	14753045
CUL1	20788187	39080966	40121179			CUL1	32526267	29459167	30752631		RATIO of RATIO (USP9X/Ctrl)
WT1/CUL1	0.613429	0.641302	0.557427			WT1/CUL1	1.27551	1.01707	0.479733			CHX 0	CHX 2	CHX 6
											Exp I	1	0.762722	0.413895
norm WT1/CUL1	1	1.04544	0.908707			norm WT1/CUL1	1	0.797378	0.376109		Exp II	1	0.740506	0.681392
											Exp III	1	0.847352	0.325291
Exp II						Exp II
	CHX 0	CHX 2	CHX 6				CHX 0	CHX 2	CHX 6		one sample t.test		0.0219	0.0389
WT1	40923995	44812924	28769915			WT1	50620087	36742095	19683116				*	*
CUL1	45446945	46900338	55983409			CUL1	50658066	46795803	50654359
WT1/CUL1	0.900478	0.955493	0.513901			WT1/CUL1	0.99925	0.785158	0.388577
norm WT1/CUL1	1	1.06109	0.570697			norm WT1/CUL1	1	0.785747	0.388868
Exp III						Exp III
	CHX 0	CHX 2	CHX 6				CHX 0	CHX 2	CHX 6
WT1	32460116	44036631	31353116			WT1	39522288	31754853	15113288
CUL1	44903459	64923880	55224823			CUL1	47477631	47979288	71065288
WT1/CUL1	0.722887	0.678281	0.567736			WT1/CUL1	0.83244	0.661845	0.212668
norm WT1/CUL1	1	0.938295	0.785373			norm WT1/CUL1	1	0.795066	0.255475

## Sheet: Figure 3c
Exp I	Ct values					foldchange
	AS	Mit
CXCL8	29.53	27.0333
RPLP0	18.46	18.6067
delta Ct	11.07	8.42667
					AS	Mit
delta-delta Ct	-2.64333			Exp I	1	6.23
				Exp II	1	5.77
Exp II				Exp III	1	2.97
	AS	Mit		Exp IV	1	3.6
CXCL8	29.64	27.1767
RPLP0	18.7067	18.7733		one sample t.test		0.0198	*
delta Ct	10.9333	8.40333
delta-delta Ct	-2.53
Exp III
	AS	Mit
CXCL8	29.4933	27.33
RPLP0	18.7967	18.2067
delta Ct	10.6967	9.12333
delta-delta Ct	-1.57333
Exp IV
	AS	Mit
CXCL8	29.5333	27.69
RPLP0	18.32	18.33
delta Ct	11.2133	9.36
delta-delta Ct	-1.8533

## Sheet: Figure 3d
Exp I
	AS	Mit			AS	Mit
IL-8 ELISA values	0.0154738	0.345019		Exp I	0.0154738	0.345019
				Exp II	0.0176295	0.341819
norm IL-8/	1	22.297		Exp III	0.00495074	0.105111
Exp II				ratio paired t.test		0.0002	***
	AS	Mit
IL-8 ELISA values	0.0176295	0.341819
norm IL-8/	1	19.389
Exp III
	AS	Mit
IL-8 ELISA values	0.00495074	0.105111
norm IL-8/	1	21.2314

## Sheet: Figure 3e
Exp I
		Ctrl	USP9X	WT1	USP9X+WT1	siRNA
CXCL8		26.1133	28.2	27.93	27.58
RPLP0		19.83	19.8333	19.8833	19.2733
delta Ct		6.28333	8.36667	8.04667	8.30667
								Ctrl	USP9X	WT1	USP9X+WT1	siRNA
delta-delta Ct		0	2.08333	1.76333	2.02333		Exp I	1	0.236	0.294	0.245
foldchange		1	0.236	0.294	0.245		Exp II	1	0.276	0.2454	0.1998
							Exp III	1	0.198	0.3	0.26
Exp II
		Ctrl	USP9X	WT1	USP9X+WT1	siRNA	Ordinary one-way ANOVA				<0.0001	****
CXCL8		25.0333	26.8767	27.01	27.0267		Dunnett's multiple comparisons test		<0.0001	<0.0001	<0.0001
RPLP0		19.6567	19.63	19.6067	19.3267				****	****	****
delta Ct		5.37667	7.24667	7.40333	7.7
delta-delta Ct		0	1.87	2.02667	2.32333
foldchange		1	0.276	0.2454	0.1998
Exp III
		Ctrl	USP9X	WT1	USP9X+WT1	siRNA
CXCL8		24.7333	27.34	26.6667	26.53
RPLP0		19.0667	19.3433	19.2867	18.9267
delta Ct		5.66667	7.99667	7.38	7.60333
delta-delta Ct		0	2.33	1.71333	1.93667
foldchange		1	0.198	0.3	0.26

## Sheet: Figure 3f
Exp I
		Ctrl	USP9X	WT1	USP9X+WT1	siRNA
IL-8 ELISA values		0.198346	0.107329	0.116074	0.108712
norm IL-8/		1	0.541123	0.585209	0.548092			Ctrl	USP9X	WT1	USP9X+WT1
							Exp I	1	0.596397	0.753227	0.358438
Exp II							Exp II	1	0.553244	0.662544	0.602747
		Ctrl	USP9X	WT1	USP9X+WT1	siRNA	Exp III	1	0.596397	0.753227	0.358438
IL-8 ELISA values		0.132846	0.0734961	0.0880162	0.0800725
							One-way ANOVA				0.0001	***
norm IL-8/		1	0.553244	0.662544	0.602747		Dunnett's multiple comparisons test		0.0004	0.0055	0.0002
									***	**	****
Exp III
		Ctrl	USP9X	WT1	USP9X+WT1	siRNA
IL-8 ELISA values		0.186943	0.111493	0.140811	0.0670075
norm IL-8/		1	0.596397	0.753227	0.358438

## Sheet: Figure 3g
Exp I
		USP9X_WT	USP9X_Mut
CXCL8		27.8	28.44
RPLP0		21.85	21.9233
delta Ct		5.95	6.51667			USP9X_WT	USP9X_Mut
					Exp I	1	0.675
delta-delta Ct		0	0.566667		Exp II	1	0.62
foldchange		1	0.675		Exp III	1	0.644
Exp II					one sample t.test		0.002	**
		USP9X_WT	USP9X_Mut
CXCL8		27.3167	28.3267
RPLP0		21.6533	21.9833
delta Ct		5.66333	6.34333
delta-delta Ct		0	0.68
foldchange		1	0.62
Exp III
		USP9X_WT	USP9X_Mut
CXCL8		26.72	27.5
RPLP0		21.7	21.8467
delta Ct		5.02	5.65333
delta-delta Ct		0	0.633333
foldchange		1	0.644

[truncated: 15 more sheets: Figure 3h, Figure 3i, Figure 3j, Figure 4b, Figure 4d, Figure 4h, Suppl Figure 1e, Suppl Figure 3d, Suppl Figure 3g, Suppl Figure 4c, Suppl Figure 4e, Suppl Figure 4f, Suppl Figure 5c, Suppl Figure 5e, Suppl Figure 5f]
